# Supplementary material for: Minor Visual Phenomena in Lewy Body Disease: A Systematic Review
Source: Biomedicines. 2025 May 9;13(5):1152. doi: 10.3390/biomedicines13051152 (PMC12108890; doi:10.3390/biomedicines13051152)
Supplement: Supplementary file 1 [file biomedicines-13-01152-s001.zip]

Archive with 1 entries (1 files):
- biomedicines-3557776-supplementary.pdf
